# Supplementary material for: EUS-based intratumoral and peritumoral machine learning radiomics analysis for distinguishing pancreatic neuroendocrine tumors from pancreatic cancer
Source: Front Oncol. 2025 Mar 4;15:1442209. doi: 10.3389/fonc.2025.1442209 (PMC11913666; doi:10.3389/fonc.2025.1442209)
Supplement: Supplementary file 1 [file DataSheet1.csv]

radiomics features
intra_original_firstorder_10Percentile
intra_original_firstorder_90Percentile
intra_original_firstorder_Energy
intra_original_firstorder_Entropy
intra_original_firstorder_InterquartileRange
intra_original_firstorder_Kurtosis
intra_original_firstorder_Maximum
intra_original_firstorder_Mean
intra_original_firstorder_MeanAbsoluteDeviation
intra_original_firstorder_Median
intra_original_firstorder_Minimum
intra_original_firstorder_Range
intra_original_firstorder_RobustMeanAbsoluteDeviation
intra_original_firstorder_RootMeanSquared
intra_original_firstorder_Skewness
intra_original_firstorder_TotalEnergy
intra_original_firstorder_Uniformity
intra_original_firstorder_Variance
intra_original_glcm_Autocorrelation
intra_original_glcm_ClusterProminence
intra_original_glcm_ClusterShade
intra_original_glcm_ClusterTendency
intra_original_glcm_Contrast
intra_original_glcm_Correlation
intra_original_glcm_DifferenceAverage
intra_original_glcm_DifferenceEntropy
intra_original_glcm_DifferenceVariance
intra_original_glcm_Id
intra_original_glcm_Idm
intra_original_glcm_Idmn
intra_original_glcm_Idn
intra_original_glcm_Imc1
intra_original_glcm_Imc2
intra_original_glcm_InverseVariance
intra_original_glcm_JointAverage
intra_original_glcm_JointEnergy
intra_original_glcm_JointEntropy
intra_original_glcm_MCC
intra_original_glcm_MaximumProbability
intra_original_glcm_SumAverage
intra_original_glcm_SumEntropy
intra_original_glcm_SumSquares
intra_original_gldm_DependenceEntropy
intra_original_gldm_DependenceNonUniformity
intra_original_gldm_DependenceNonUniformityNormalized
intra_original_gldm_DependenceVariance
intra_original_gldm_GrayLevelNonUniformity
intra_original_gldm_GrayLevelVariance
intra_original_gldm_HighGrayLevelEmphasis
intra_original_gldm_LargeDependenceEmphasis
intra_original_gldm_LargeDependenceHighGrayLevelEmphasis
intra_original_gldm_LargeDependenceLowGrayLevelEmphasis
intra_original_gldm_LowGrayLevelEmphasis
intra_original_gldm_SmallDependenceEmphasis
intra_original_gldm_SmallDependenceHighGrayLevelEmphasis
intra_original_gldm_SmallDependenceLowGrayLevelEmphasis
intra_original_glrlm_GrayLevelNonUniformity
intra_original_glrlm_GrayLevelNonUniformityNormalized
intra_original_glrlm_GrayLevelVariance
intra_original_glrlm_HighGrayLevelRunEmphasis
intra_original_glrlm_LongRunEmphasis
intra_original_glrlm_LongRunHighGrayLevelEmphasis
intra_original_glrlm_LongRunLowGrayLevelEmphasis
intra_original_glrlm_LowGrayLevelRunEmphasis
intra_original_glrlm_RunEntropy
intra_original_glrlm_RunLengthNonUniformity
intra_original_glrlm_RunLengthNonUniformityNormalized
intra_original_glrlm_RunPercentage
intra_original_glrlm_RunVariance
intra_original_glrlm_ShortRunEmphasis
intra_original_glrlm_ShortRunHighGrayLevelEmphasis
intra_original_glrlm_ShortRunLowGrayLevelEmphasis
intra_original_glszm_GrayLevelNonUniformity
intra_original_glszm_GrayLevelNonUniformityNormalized
intra_original_glszm_GrayLevelVariance
intra_original_glszm_HighGrayLevelZoneEmphasis
intra_original_glszm_LargeAreaEmphasis
intra_original_glszm_LargeAreaHighGrayLevelEmphasis
intra_original_glszm_LargeAreaLowGrayLevelEmphasis
intra_original_glszm_LowGrayLevelZoneEmphasis
intra_original_glszm_SizeZoneNonUniformity
intra_original_glszm_SizeZoneNonUniformityNormalized
intra_original_glszm_SmallAreaEmphasis
intra_original_glszm_SmallAreaHighGrayLevelEmphasis
intra_original_glszm_SmallAreaLowGrayLevelEmphasis
intra_original_glszm_ZoneEntropy
intra_original_glszm_ZonePercentage
intra_original_glszm_ZoneVariance
intra_original_ngtdm_Busyness
intra_original_ngtdm_Coarseness
intra_original_ngtdm_Complexity
intra_original_ngtdm_Contrast
intra_original_ngtdm_Strength
intra_original_shape_Elongation
intra_original_shape_Flatness
intra_original_shape_LeastAxisLength
intra_original_shape_MajorAxisLength
intra_original_shape_Maximum2DDiameterColumn
intra_original_shape_Maximum2DDiameterRow
intra_original_shape_Maximum2DDiameterSlice
intra_original_shape_Maximum3DDiameter
intra_original_shape_MeshVolume
intra_original_shape_MinorAxisLength
intra_original_shape_Sphericity
intra_original_shape_SurfaceArea
intra_original_shape_SurfaceVolumeRatio
intra_original_shape_VoxelVolume
