# Supplementary material for: EUS-based intratumoral and peritumoral machine learning radiomics analysis for distinguishing pancreatic neuroendocrine tumors from pancreatic cancer
Source: Front Oncol. 2025 Mar 4;15:1442209. doi: 10.3389/fonc.2025.1442209 (PMC11913666; doi:10.3389/fonc.2025.1442209)
Supplement: Supplementary file 3 [file DataSheet3.csv]

intra_original_firstorder_10Percentile	0.930910634
intra_original_firstorder_90Percentile	0.912450939
intra_original_firstorder_Energy	0.940423185
intra_original_firstorder_Entropy	0.983495221
intra_original_firstorder_InterquartileRange	0.929678616
intra_original_firstorder_Kurtosis	0.93253018
intra_original_firstorder_Maximum	0.940670873
intra_original_firstorder_Mean	0.929916259
intra_original_firstorder_MeanAbsoluteDeviation	0.943305139
intra_original_firstorder_Median	0.956504246
intra_original_firstorder_Minimum	0.987473524
intra_original_firstorder_Range	0.905172968
intra_original_firstorder_RobustMeanAbsoluteDeviation	0.965544645
intra_original_firstorder_RootMeanSquared	0.940708091
intra_original_firstorder_Skewness	0.97764706
intra_original_firstorder_TotalEnergy	0.900213416
intra_original_firstorder_Uniformity	0.976585639
intra_original_firstorder_Variance	0.916929868
intra_original_glcm_Autocorrelation	0.971656334
intra_original_glcm_ClusterProminence	0.932726765
intra_original_glcm_ClusterShade	0.973577524
intra_original_glcm_ClusterTendency	0.913440113
intra_original_glcm_Contrast	0.953069995
intra_original_glcm_Correlation	0.972503378
intra_original_glcm_DifferenceAverage	0.921494601
intra_original_glcm_DifferenceEntropy	0.988349986
intra_original_glcm_DifferenceVariance	0.913579578
intra_original_glcm_Id	0.951335755
intra_original_glcm_Idm	0.966928937
intra_original_glcm_Idmn	0.907876443
intra_original_glcm_Idn	0.922756533
intra_original_glcm_Imc1	0.951771924
intra_original_glcm_Imc2	0.913904079
intra_original_glcm_InverseVariance	0.949228301
intra_original_glcm_JointAverage	0.973866605
intra_original_glcm_JointEnergy	0.923456057
intra_original_glcm_JointEntropy	0.903500207
intra_original_glcm_MCC	0.962856935
intra_original_glcm_MaximumProbability	0.957831041
intra_original_glcm_SumAverage	0.912442253
intra_original_glcm_SumEntropy	0.916007549
intra_original_glcm_SumSquares	0.971599015
intra_original_gldm_DependenceEntropy	0.935712929
intra_original_gldm_DependenceNonUniformity	0.941010622
intra_original_gldm_DependenceNonUniformityNormalized	0.922071134
intra_original_gldm_DependenceVariance	0.916533633
intra_original_gldm_GrayLevelNonUniformity	0.964330207
intra_original_gldm_GrayLevelVariance	0.923061748
intra_original_gldm_HighGrayLevelEmphasis	0.985512818
intra_original_gldm_LargeDependenceEmphasis	0.950819181
intra_original_gldm_LargeDependenceHighGrayLevelEmphasis	0.974235632
intra_original_gldm_LargeDependenceLowGrayLevelEmphasis	0.952650471
intra_original_gldm_LowGrayLevelEmphasis	0.919173595
intra_original_gldm_SmallDependenceEmphasis	0.952597503
intra_original_gldm_SmallDependenceHighGrayLevelEmphasis	0.964186707
intra_original_gldm_SmallDependenceLowGrayLevelEmphasis	0.973683023
intra_original_glrlm_GrayLevelNonUniformity	0.935823581
intra_original_glrlm_GrayLevelNonUniformityNormalized	0.955257024
intra_original_glrlm_GrayLevelVariance	0.902690493
intra_original_glrlm_HighGrayLevelRunEmphasis	0.964078278
intra_original_glrlm_LongRunEmphasis	0.933443614
intra_original_glrlm_LongRunHighGrayLevelEmphasis	0.972754571
intra_original_glrlm_LongRunLowGrayLevelEmphasis	0.974381817
intra_original_glrlm_LowGrayLevelRunEmphasis	0.904406009
intra_original_glrlm_RunEntropy	0.987942396
intra_original_glrlm_RunLengthNonUniformity	0.980340142
intra_original_glrlm_RunLengthNonUniformityNormalized	0.950010809
intra_original_glrlm_RunPercentage	0.920587669
intra_original_glrlm_RunVariance	0.928321226
intra_original_glrlm_ShortRunEmphasis	0.912911801
intra_original_glrlm_ShortRunHighGrayLevelEmphasis	0.978440707
intra_original_glrlm_ShortRunLowGrayLevelEmphasis	0.966639727
intra_original_glszm_GrayLevelNonUniformity	0.918576096
intra_original_glszm_GrayLevelNonUniformityNormalized	0.92358983
intra_original_glszm_GrayLevelVariance	0.904580961
intra_original_glszm_HighGrayLevelZoneEmphasis	0.95276156
intra_original_glszm_LargeAreaEmphasis	0.98772764
intra_original_glszm_LargeAreaHighGrayLevelEmphasis	0.909475577
intra_original_glszm_LargeAreaLowGrayLevelEmphasis	0.970931843
intra_original_glszm_LowGrayLevelZoneEmphasis	0.91969157
intra_original_glszm_SizeZoneNonUniformity	0.961092629
intra_original_glszm_SizeZoneNonUniformityNormalized	0.98399586
intra_original_glszm_SmallAreaEmphasis	0.966317975
intra_original_glszm_SmallAreaHighGrayLevelEmphasis	0.952939873
intra_original_glszm_SmallAreaLowGrayLevelEmphasis	0.911362751
intra_original_glszm_ZoneEntropy	0.977592513
intra_original_glszm_ZonePercentage	0.925906839
intra_original_glszm_ZoneVariance	0.957647362
intra_original_ngtdm_Busyness	0.955833104
intra_original_ngtdm_Coarseness	0.961296495
intra_original_ngtdm_Complexity	0.924659731
intra_original_ngtdm_Contrast	0.917068411
intra_original_ngtdm_Strength	0.940168202
intra_original_shape_Elongation	0.912579111
intra_original_shape_Flatness	0.920669894
intra_original_shape_LeastAxisLength	0.93331442
intra_original_shape_MajorAxisLength	0.974523398
intra_original_shape_Maximum2DDiameterColumn	0.907869372
intra_original_shape_Maximum2DDiameterRow	0.907515935
intra_original_shape_Maximum2DDiameterSlice	0.971100509
intra_original_shape_Maximum3DDiameter	0.95811272
intra_original_shape_MeshVolume	0.98152985
intra_original_shape_MinorAxisLength	0.964475625
intra_original_shape_Sphericity	0.972560304
intra_original_shape_SurfaceArea	0.974759688
intra_original_shape_SurfaceVolumeRatio	0.907161005
intra_original_shape_VoxelVolume	0.938158579
peri3mm_original_firstorder_10Percentile	0.901050277
peri3mm_original_firstorder_90Percentile	0.97260814
peri3mm_original_firstorder_Energy	0.967483105
peri3mm_original_firstorder_Entropy	0.904997357
peri3mm_original_firstorder_InterquartileRange	0.983576635
peri3mm_original_firstorder_Kurtosis	0.917531639
peri3mm_original_firstorder_Maximum	0.937272006
peri3mm_original_firstorder_Mean	0.978602843
peri3mm_original_firstorder_MeanAbsoluteDeviation	0.971511276
peri3mm_original_firstorder_Median	0.979235636
peri3mm_original_firstorder_Minimum	0.974779762
peri3mm_original_firstorder_Range	0.953412614
peri3mm_original_firstorder_RobustMeanAbsoluteDeviation	0.914897998
peri3mm_original_firstorder_RootMeanSquared	0.934221901
peri3mm_original_firstorder_Skewness	0.976238323
peri3mm_original_firstorder_TotalEnergy	0.916118515
peri3mm_original_firstorder_Uniformity	0.920338317
peri3mm_original_firstorder_Variance	0.971349876
peri3mm_original_glcm_Autocorrelation	0.90974756
peri3mm_original_glcm_ClusterProminence	0.973681542
peri3mm_original_glcm_ClusterShade	0.946611834
peri3mm_original_glcm_ClusterTendency	0.913257022
peri3mm_original_glcm_Contrast	0.96189883
peri3mm_original_glcm_Correlation	0.9676091
peri3mm_original_glcm_DifferenceAverage	0.984850809
peri3mm_original_glcm_DifferenceEntropy	0.980880231
peri3mm_original_glcm_DifferenceVariance	0.937749035
peri3mm_original_glcm_Id	0.955459794
peri3mm_original_glcm_Idm	0.921318703
peri3mm_original_glcm_Idmn	0.919853095
peri3mm_original_glcm_Idn	0.970666814
peri3mm_original_glcm_Imc1	0.935096251
peri3mm_original_glcm_Imc2	0.91991528
peri3mm_original_glcm_InverseVariance	0.961869828
peri3mm_original_glcm_JointAverage	0.973827693
peri3mm_original_glcm_JointEnergy	0.958098176
peri3mm_original_glcm_JointEntropy	0.974626389
peri3mm_original_glcm_MCC	0.965379462
peri3mm_original_glcm_MaximumProbability	0.979196155
peri3mm_original_glcm_SumAverage	0.979795868
peri3mm_original_glcm_SumEntropy	0.923242059
peri3mm_original_glcm_SumSquares	0.959859803
peri3mm_original_gldm_DependenceEntropy	0.947875868
peri3mm_original_gldm_DependenceNonUniformity	0.927696382
peri3mm_original_gldm_DependenceNonUniformityNormalized	0.94356521
peri3mm_original_gldm_DependenceVariance	0.911349464
peri3mm_original_gldm_GrayLevelNonUniformity	0.937841866
peri3mm_original_gldm_GrayLevelVariance	0.905962123
peri3mm_original_gldm_HighGrayLevelEmphasis	0.964810035
peri3mm_original_gldm_LargeDependenceEmphasis	0.921791536
peri3mm_original_gldm_LargeDependenceHighGrayLevelEmphasis	0.914694711
peri3mm_original_gldm_LargeDependenceLowGrayLevelEmphasis	0.92165149
peri3mm_original_gldm_LowGrayLevelEmphasis	0.919268756
peri3mm_original_gldm_SmallDependenceEmphasis	0.919783297
peri3mm_original_gldm_SmallDependenceHighGrayLevelEmphasis	0.903764613
peri3mm_original_gldm_SmallDependenceLowGrayLevelEmphasis	0.916468641
peri3mm_original_glrlm_GrayLevelNonUniformity	0.969067005
peri3mm_original_glrlm_GrayLevelNonUniformityNormalized	0.94069016
peri3mm_original_glrlm_GrayLevelVariance	0.926595453
peri3mm_original_glrlm_HighGrayLevelRunEmphasis	0.956612848
peri3mm_original_glrlm_LongRunEmphasis	0.924714313
peri3mm_original_glrlm_LongRunHighGrayLevelEmphasis	0.942597077
peri3mm_original_glrlm_LongRunLowGrayLevelEmphasis	0.984806825
peri3mm_original_glrlm_LowGrayLevelRunEmphasis	0.919558605
peri3mm_original_glrlm_RunEntropy	0.914094849
peri3mm_original_glrlm_RunLengthNonUniformity	0.986179712
peri3mm_original_glrlm_RunLengthNonUniformityNormalized	0.904775866
peri3mm_original_glrlm_RunPercentage	0.936584256
peri3mm_original_glrlm_RunVariance	0.951594781
peri3mm_original_glrlm_ShortRunEmphasis	0.987853068
peri3mm_original_glrlm_ShortRunHighGrayLevelEmphasis	0.953603048
peri3mm_original_glrlm_ShortRunLowGrayLevelEmphasis	0.971580765
peri3mm_original_glszm_GrayLevelNonUniformity	0.981479852
peri3mm_original_glszm_GrayLevelNonUniformityNormalized	0.91630282
peri3mm_original_glszm_GrayLevelVariance	0.939321193
peri3mm_original_glszm_HighGrayLevelZoneEmphasis	0.904090685
peri3mm_original_glszm_LargeAreaEmphasis	0.915274826
peri3mm_original_glszm_LargeAreaHighGrayLevelEmphasis	0.932485225
peri3mm_original_glszm_LargeAreaLowGrayLevelEmphasis	0.90358255
peri3mm_original_glszm_LowGrayLevelZoneEmphasis	0.928220062
peri3mm_original_glszm_SizeZoneNonUniformity	0.956540756
peri3mm_original_glszm_SizeZoneNonUniformityNormalized	0.953111183
peri3mm_original_glszm_SmallAreaEmphasis	0.919484142
peri3mm_original_glszm_SmallAreaHighGrayLevelEmphasis	0.938553359
peri3mm_original_glszm_SmallAreaLowGrayLevelEmphasis	0.944336009
peri3mm_original_glszm_ZoneEntropy	0.983126291
peri3mm_original_glszm_ZonePercentage	0.905281591
peri3mm_original_glszm_ZoneVariance	0.948555855
peri3mm_original_ngtdm_Busyness	0.959185831
peri3mm_original_ngtdm_Coarseness	0.933889683
peri3mm_original_ngtdm_Complexity	0.915687917
peri3mm_original_ngtdm_Contrast	0.985919777
peri3mm_original_ngtdm_Strength	0.93008889
peri3mm_original_shape_Elongation	0.971950508
peri3mm_original_shape_Flatness	0.958318667
peri3mm_original_shape_LeastAxisLength	0.931590037
peri3mm_original_shape_MajorAxisLength	0.97361492
peri3mm_original_shape_Maximum2DDiameterColumn	0.966411207
peri3mm_original_shape_Maximum2DDiameterRow	0.913824264
peri3mm_original_shape_Maximum2DDiameterSlice	0.939681508
peri3mm_original_shape_Maximum3DDiameter	0.979439174
peri3mm_original_shape_MeshVolume	0.903777206
peri3mm_original_shape_MinorAxisLength	0.940414951
peri3mm_original_shape_Sphericity	0.951117031
peri3mm_original_shape_SurfaceArea	0.972126001
peri3mm_original_shape_SurfaceVolumeRatio	0.932307318
peri3mm_original_shape_VoxelVolume	0.941584838
